# Supplementary material for: Assessment of corticospinal tract damage and cytokines response in early and late stages of acute unilateral brainstem infarction patients
Source: Front Immunol. 2024 Nov 29;15:1504626. doi: 10.3389/fimmu.2024.1504626 (PMC11638050; doi:10.3389/fimmu.2024.1504626)
Supplement: Supplementary file 1 [file Table1.xlsx]

## Sheet: Sheet1
group（1HCs，2EABI，3LABI）	No.	age（y）	sex（1: m, 2:f）	education (y)	NHISS	Smoke	Alcohol	Hypertension	Systolic pressure	diastolic pressure	Diabetes
1	c_sub003	70	2	8
1	c_sub008	63	1	9
1	c_sub010	53	2	11
1	c_sub011	53	2	11
1	c_sub015	57	1	12
1	c_sub017	50	2	12
1	c_sub018	47	1	15
1	c_sub019	56	1	15
1	c_sub020	48	1	12
1	c_sub021	48	1	9
1	c_sub022	57	2	10
1	c_sub023	58	2	12
1	c_sub025	59	2	9
1	c_sub026	60	1	9
1	c_sub028	65	2	12
1	c_sub029	65	1	13
1	c_sub033	56	2	9
1	c_sub034	53	2	10
1	c_sub035	55	2	11
1	c_sub037	60	2	8
1	c_sub040	68	1	9
1	c_sub042	63	1	8
2	sub39	43	1	15	2	no	no	yes	158	79	yes
2	sub68	65	1	12	6	yes	yes	no	134	80	yes
2	sub70	66	2	9	2	yes	yes	yes	180	90	yes
2	sub75	59	2	15	3	no	no	no	130	80	no
2	sub67	70	1	8	3	no	no	no	120	80	yes
2	sub094	69	1	9	3	no	no	yes	158	88	yes
2	sub107	60	1	12	3	no	no	yes	174	100	yes
2	sub56	53	1	15	4	yes	yes	yes	154	80	yes
2	sub50	65	2	11	4	no	no	yes	150	80	yes
2	sub53	70	2	8	1	no	no	yes	213	107	no
2	sub62	55	1	15	3	no	no	yes	156	80	no
2	sub77	61	2	10	4	no	no	yes	132	86	yes
2	sub084	53	1	15	2	no	no	yes	190	110	no
2	sub90	63	1	11	3	no	no	yes	182	103	yes
2	sub091	55	1	15	3	no	no	yes	156	80	no
2	sub095	54	2	15	8	no	no	yes	150	80	yes
2	sub48	68	1	8	2	yes	no	no	120	70	no
2	sub44	61	2	12	2	no	no	yes	150	80	no
2	sub63	55	1	11	2	yes	yes	yes	152	84	no
3	sub58	59	1	12	5	yes	yes	yes	160	84	yes
3	sub82	56	1	12	4	yes	no	yes	150	92	yes
3	sub83	61	1	12	4	no	no	yes	150	100	no
3	sub085	54	1	15	1	yes	no	yes	160	100	yes
3	sub073	60	2	6	2	no	no	yes	140	70	no
3	sub097	61	1	9	1	no	no	yes	145	80	no
3	sub100	55	1	15	6	yes	no	yes	144	99	no
3	sub101	61	2	12	2	no	no	yes	150	80	yes
3	sub103	66	2	8	1	no	no	yes	140	78	yes
3	sub104	65	1	12	2	no	no	yes	150	80	yes
3	sub105	52	1	8	4	no	no	yes	140	90	yes
3	sub37	68	1	9	10	yes	no	yes	150	100	yes
3	sub49	64	2	10	9	no	no	yes	186	96	yes
3	sub52	66	2	7	2	no	no	yes	160	90	yes
3	sub55	63	1	8	1	yes	no	yes	140	80	yes
3	sub65	58	1	13	4	no	no	no	120	80	no
3	sub66	63	2	9	4	no	no	yes	158	79	no
3	sub69	55	2	15	7	no	no	no	130	80	yes
3	sub76	58	1	15	3	no	no	yes	140	80	no
3	sub087	62	2	12	2	no	no	yes	150	90	yes
3	sub098	60	2	10	2	no	no	no	130	80	yes
