# Supplementary material for: Assessment of corticospinal tract damage and cytokines response in early and late stages of acute unilateral brainstem infarction patients
Source: Front Immunol. 2024 Nov 29;15:1504626. doi: 10.3389/fimmu.2024.1504626 (PMC11638050; doi:10.3389/fimmu.2024.1504626)
Supplement: Supplementary file 2 [file Table2.xlsx]

## Sheet: Sheet1
group（1HCs，2EABI，3LABI）	number	FA values	IL-6	IL-10	TNF-α	IL-1β	IL-17
1	c_sub003	0.560879	4.22	1.51	1.12	3.32	4.11
1	c_sub008	0.574518	3.14	2.32	2.36	4.47	2.48
1	c_sub010	0.497817	1.58	3.01	3.39	5.34	3.37
1	c_sub011	0.488457	4.39	3.17	4.51	2.08	5.05
1	c_sub015	0.539161	3.41	2.91	6.57	3.46	4.82
1	c_sub017	0.505709	3.53	3.86	4.33	5.33	3.83
1	c_sub018	0.463953	6.37	2.06	5.16	4.76	4.27
1	c_sub019	0.502598	2.29	3.44	8.32	3.39	3.25
1	c_sub020	0.501473	1.06	4.07	4.11	5.07	3.07
1	c_sub021	0.575261	1.44	1.56	2.06	4.25	5.86
1	c_sub022	0.572915	3.32	2.09	6.63	3.16	4.33
1	c_sub023	0.463698	2.37	2.11	7.17	2.51	2.54
1	c_sub025	0.482406	4.56	3.17	8.25	6.03	3.95
1	c_sub026	0.471034	4.17	2.26	3.07	5.22	3.33
1	c_sub028	0.490721	3.36	2.49	4.63	1.44	2.84
1	c_sub029	0.539064	2.03	3.05	4.86	2.26	4.79
1	c_sub033	0.503215	7.49	2.99	7.79	3.03	4.32
1	c_sub034	0.463576	2.42	2.36	6.41	4.06	3.75
1	c_sub035	0.579364	5.03	3.11	5.78	3.42	2.06
1	c_sub037	0.561634	3.44	2.57	6.24	2.72	2.58
1	c_sub040	0.564487	2.89	2.89	3.53	2.82	2.8
1	c_sub042	0.628117	3.83	3.46	2.48	3.49	2.57
2	sub39	0.601006	14.21	3.16	9.83	9.06	3.88
2	sub68	0.59149	7.33	4.87	7.44	7.16	6.82
2	sub70	0.572915	5.12	3.65	8.41	5.89	4.43
2	sub75	0.550345	8.18	7.44	3.14	5.21	2.66
2	sub67	0.528836	4.02	3.12	4.27	4.49	2.39
2	sub094	0.581516	6.68	2.69	10.03	8.84	4.78
2	sub107	0.54272	4.78	3.68	6.38	7.83	6.69
2	sub56	0.631217	13.01	4.73	13.54	7.42	3.02
2	sub50	0.618163	9.63	5.05	2.79	13.26	2.61
2	sub53	0.52683	7.22	4.12	2.26	5.02	2.49
2	sub62	0.554615	5.89	3.81	3.88	6.14	5.57
2	sub77	0.54391	6.49	3.22	6.72	5.53	6.08
2	sub084	0.590271	2.95	4.47	5.46	13.32	5.11
2	sub90	0.531977	4.61	2.81	4.2	8.23	4.37
2	sub091	0.554615	6.33	3.32	2.79	5.06	3.66
2	sub095	0.56145	7.15	3.77	5.66	4.26	8.95
2	sub48	0.590235	8.82	4.53	8.46	6.64	2.58
2	sub44	0.546946	4.64	4.84	4.43	5.03	4.48
2	sub63	0.540808	5.01	5.34	5.05	4.94	9.12
3	sub58	0.511279	3.42	3.02	7.71	5.11	2.31
3	sub82	0.502931	6.44	2.12	2.16	5.82	4.04
3	sub83	0.403594	12.91	2.08	5.48	5.35	10.33
3	sub085	0.550701	9.93	3.63	2.02	14.51	3.72
3	sub073	0.499038	4.12	2.26	6.83	7.93	2.82
3	sub097	0.53963	13.14	3.58	12.92	5.66	2.72
3	sub100	0.422491	5.45	3.99	1.86	6.03	8.35
3	sub101	0.491245	3.26	4.51	9.09	5.79	5.82
3	sub103	0.539716	7.79	5.03	4.14	5.46	4.18
3	sub104	0.474511	9.06	5.26	3.84	6.33	7.47
3	sub105	0.484271	10.14	3.74	8.33	12.01	5.63
3	sub37	0.471339	12.33	2.49	9.31	8.35	6.41
3	sub49	0.494925	6.72	2.06	6.86	5.27	13.54
3	sub52	0.554019	3.16	2.67	5.57	4.97	2.53
3	sub55	0.54853	5.66	2.88	3.21	5.44	4.63
3	sub65	0.530435	7.35	3.79	4.06	5.48	6.99
3	sub66	0.522107	5.94	4.07	15.62	8.63	2.43
3	sub69	0.391575	7.12	4.62	5.27	9.07	7.01
3	sub76	0.445653	4.03	4.13	3.69	11.73	7.36
3	sub087	0.524353	3.47	3.06	4.55	6.91	4.36
3	sub098	0.509088	4.18	3.37	6.58	4.85	3.09
